# Supplementary material for: Effects of Tick Infestation on Milk Yield, Blood Biochemistry, Hematology, and the Overall Health of Dairy Cows
Source: Pathogens. 2025 Sep 3;14(9):883. doi: 10.3390/pathogens14090883 (PMC12472208; doi:10.3390/pathogens14090883)
Supplement: Supplementary file 1 [file pathogens-14-00883-s001.zip]

Archive with 1 entries (1 files):
- pathogens-3767760-supplementary.xlsx
