# Supplementary material for: Effects of Tick Infestation on Milk Yield, Blood Biochemistry, Hematology, and the Overall Health of Dairy Cows
Source: Pathogens. 2025 Sep 3;14(9):883. doi: 10.3390/pathogens14090883 (PMC12472208; doi:10.3390/pathogens14090883)
Supplement: Supplementary file 1 [file pathogens-14-00883-s001.zip › pathogens-3767760-supplementary.xlsx]

## Sheet: S1 Region H.anatolicum
S1 Regional Hyalomma distribution summary (Saudi Arabia & UAE).
Site / Region	Coordinates	Host	Tick Species Reported	Prevalence / Notes	Reference
Hafar Al‑Batin (Sampled)	28.43°N, 45.97°E and nearby	Dairy cattle	H. anatolicum	Dominant; matched morphology	This study
Riyadh Province (camel)	Central Saudi Arabia	Camels	H. dromedarii (76%), H. anatolicum (23%), H. excavatum (0.3%)	H. excavatum extremely rare (0.3%)	Alanazi et al., 2020
Eastern Region (Al‑Ahsa)	Eastern SA	Mixed livestock	H. anatolicum anatolicum / “excavatum” (subspecies)	~32% total; no distinct H. excavatum species reported separately	Abdally et al., 2020
CAMEL distribution modeling	Saudi & UAE (region-wide)	Camels	H. dromedarii, H. anatolicum	These are the principal camel-associated Hyalomma species (no H. excavatum)	Perveen et al., 2024

## Sheet: S2.1_TickCounts daily Week1
Cow ID	Day 1	Day 2	Day 3	Day 4	Day 5	Day 6	Day 7	Week 1 total
1	1	1	0	0	0	0	0	2
2	1	1	1	0	0	0	0	3
3	1	1	1	0	0	0	0	3
4	1	1	0	0	0	0	0	2
5	1	1	1	0	0	0	0	3
6	1	1	1	1	0	0	0	4
7	1	1	0	0	0	0	0	2
8	1	1	1	1	0	0	0	4
9	1	1	1	0	0	0	0	3
10	1	1	1	0	0	0	0	3
11	1	1	1	0	0	0	0	3
12	1	1	0	0	0	0	0	2
13	1	1	1	0	0	0	0	3
14	1	1	1	0	0	0	0	3
15	1	1	1	1	0	0	0	4
Total ticks numbers	15	15	11	3	0	0	0	44

## Sheet: S2.2_TickCounts_Week2
Cow ID	Day 1	Day 2	Day 3	Day 4	Day 5	Day 6	Day 7	Week 2 total
1	1	1	0	0	0	0	0	2
2	1	1	1	1	1	0	0	5
3	1	1	0	0	0	0	0	2
4	1	1	0	0	0	0	0	2
5	1	1	0	0	0	0	0	2
6	1	1	0	0	0	0	0	2
7	1	1	1	0	0	0	0	3
8	1	1	0	0	0	0	0	2
9	1	0	0	0	0	0	0	1
10	1	1	0	0	0	0	0	2
11	1	1	0	0	0	0	0	2
12	1	1	1	0	0	0	0	3
13	1	1	1	0	0	0	0	3
14	1	1	0	0	0	0	0	2
15	1	1	0	0	0	0	0	2
Total ticks numbers	15	14	4	1	1	0	0	35

## Sheet: S2.3_TickCounts_Week3
Cow ID	Day 1	Day 2	Day 3	Day 4	Day 5	Day 6	Day 7	Week 3 total
1	1	1	1	0	0	0	0	3
2	1	1	0	0	0	0	0	2
3	1	1	1	0	0	0	0	3
4	1	1	0	0	0	0	0	2
5	1	1	0	0	0	0	0	2
6	1	1	1	0	0	0	0	3
7	1	1	0	0	0	0	0	2
8	1	1	0	0	0	0	0	2
9	1	1	0	0	0	0	0	2
10	1	0	0	0	0	0	0	1
11	1	0	0	0	0	0	0	1
12	1	1	1	0	0	0	0	3
13	1	0	0	0	0	0	0	1
14	1	0	0	0	0	0	0	1
15	1	0	0	0	0	0	0	1
Total ticks numbers	15	10	4	0	0	0	0	29

## Sheet: S2.4_TickCounts_Week4
Cow ID	Day 1	Day 2	Day 3	Day 4	Day 5	Day 6	Day 7	Week 4 total
1	1	1	1	0	0	0	0	3
2	1	1	0	0	0	0	0	2
3	1	1	1	0	0	0	0	3
4	1	1	0	0	0	0	0	2
5	1	0	0	0	0	0	0	1
6	1	1	0	0	0	0	0	2
7	1	1	1	0	0	0	0	3
8	1	1	0	0	0	0	0	2
9	1	1	0	0	0	0	0	2
10	1	1	0	0	0	0	0	2
11	1	1	0	0	0	0	0	2
12	1	0	0	0	0	0	0	1
13	1	0	0	0	0	0	0	1
14	1	0	0	0	0	0	0	1
15	1	0	0	0	0	0	0	1
Total ticks numbers	15	10	3	0	0	0	0	28

## Sheet: S2.5_TickCounts_Week5
Cow ID	Day 1	Day 2	Day 3	Day 4	Day 5	Day 6	Day 7	Week 5 total
1	1	1	1	0	0	0	0	3
2	1	1	0	0	0	0	0	2
3	1	0	0	0	0	0	0	1
4	1	1	1	1	0	0	0	4
5	1	1	0	0	0	0	0	2
6	1	0	0	0	0	0	0	1
7	1	1	0	0	0	0	0	2
8	1	0	0	0	0	0	0	1
9	1	1	1	0	0	0	0	3
10	1	0	0	0	0	0	0	1
11	1	0	0	0	0	0	0	1
12	1	0	0	0	0	0	0	1
13	1	0	0	0	0	0	0	1
14	1	1	0	0	0	0	0	2
15	1	0	0	0	0	0	0	1
Total ticks numbers	15	7	3	1	0	0	0	26

## Sheet: S2.6_TickCounts_Week6
Cow ID	Day 1	Day 2	Day 3	Day 4	Day 5	Day 6	Day 7	Week 6 total
1	1	0	0	0	0	0	0	1
2	1	1	0	0	0	0	0	2
3	1	1	1	0	0	0	0	3
4	1	0	0	0	0	0	0	1
5	1	0	0	0	0	0	0	1
6	1	1	0	0	0	0	0	2
7	1	0	0	0	0	0	0	1
8	1	0	0	0	0	0	0	1
9	1	1	0	0	0	0	0	2
10	1	1	0	0	0	0	0	2
11	1	1	0	0	0	0	0	2
12	1	0	0	0	0	0	0	1
13	1	1	0	0	0	0	0	2
14	1	0	0	0	0	0	0	1
15	1	1	0	0	0	0	0	2
Total ticks numbers	15	8	1	0	0	0	0	24

## Sheet: S2.7_TickCounts_Week7
Cow ID	Day 1	Day 2	Day 3	Day 4	Day 5	Day 6	Day 7	Week 7 total
1	1	1	0	0	0	0	0	2
2	1	1	0	0	0	0	0	2
3	1	0	0	0	0	0	0	1
4	1	1	0	0	0	0	0	2
5	1	1	0	0	0	0	0	2
6	1	0	0	0	0	0	0	1
7	1	0	0	0	0	0	0	1
8	1	1	0	0	0	0	0	2
9	1	1	0	0	0	0	0	2
10	1	1	0	0	0	0	0	2
11	1	1	0	0	0	0	0	2
12	1	1	1	0	0	0	0	3
13	1	1	0	0	0	0	0	2
14	1	1	0	0	0	0	0	2
15	1	1	0	0	0	0	0	2
Total ticks numbers	15	12	1	0	0	0	0	28

## Sheet: S2.8_TickCounts_Week8
Cow ID	Day 1	Day 2	Day 3	Day 4	Day 5	Day 6	Day 7	Week 8 total
1	1	1	0	0	0	0	0	2
2	1	1	1	0	0	0	0	3
3	1	1	0	0	0	0	0	2
4	1	1	1	0	0	0	0	3
5	1	1	0	0	0	0	0	2
6	1	1	0	0	0	0	0	2
7	1	1	0	0	0	0	0	2
8	1	1	1	0	0	0	0	3
9	1	1	0	0	0	0	0	2
10	1	1	0	0	0	0	0	2
11	1	1	1	0	0	0	0	3
12	1	1	0	0	0	0	0	2
13	1	1	0	0	0	0	0	2
14	1	1	0	0	0	0	0	2
15	1	1	1	1	0	0	0	4
Total ticks numbers	15	15	5	1	0	0	0	36

## Sheet: S3 TickCounts WeeklyTotals
Cow ID	Week 1	Week 2	Week 3	Week 4	Week 5	Week 6	Week 7	Week 8	Total Ticks
1	2	2	3	3	3	1	2	2	18
2	3	5	2	2	2	2	2	3	21
3	3	2	3	3	1	3	1	2	18
4	2	2	2	2	4	1	2	3	18
5	3	2	2	1	2	1	2	2	15
6	4	2	3	2	1	2	1	2	17
7	2	3	2	3	2	1	1	2	16
8	4	2	2	2	1	1	2	3	17
9	3	1	2	2	3	2	2	2	17
10	3	2	1	2	1	2	2	2	15
11	3	2	1	2	1	2	2	3	16
12	2	3	3	1	1	1	3	2	16
13	3	3	1	1	1	2	2	2	15
14	3	2	1	1	2	1	2	2	14
15	4	2	1	1	1	2	2	4	17
Total ticks numbers	44	35	29	28	26	24	28	36	250

[truncated: 7 more sheets: S4 Milk yeild daily, S5 Chemical Composition of Milk, S6 Seram Parameter, S7 Biochemistry and Hematology , S8 Milk weekly means, S9 Morph Comparison Hyalomma, README]
